# Supplementary material for: Dietary Fiber-Derived Butyrate Alleviates Piglet Weaning Stress by Modulating the TLR4/MyD88/NF-κB Pathway
Source: Nutrients. 2024 May 30;16(11):1714. doi: 10.3390/nu16111714 (PMC11174469; doi:10.3390/nu16111714)
Supplement: Supplementary file 1 [file nutrients-16-01714-s001.zip]

Archive with 1 entries (1 files):
- nutrients-2993711-supplementary.pdf
